# Supplementary material for: Epidemiology and Clinical Features of Candida Bloodstream Infections: A 10-Year Retrospective Study in a Korean Teaching Hospital
Source: J Fungi (Basel). 2025 Mar 12;11(3):217. doi: 10.3390/jof11030217 (PMC11942763; doi:10.3390/jof11030217)
Supplement: Supplementary file 1 [file jof-11-00217-s001.zip]

Archive with 1 entries (1 files):
- jof-3471943-supplementary.pdf
